# Supplementary material for: HS-SPME Combined with GC-MS/O to Analyze the Flavor of Strong Aroma Baijiu Daqu
Source: Foods. 2022 Jan 3;11(1):116. doi: 10.3390/foods11010116 (PMC8750912; doi:10.3390/foods11010116)
Supplement: Supplementary file 1 [file foods-11-00116-s001.zip]

Archive with 1 entries (1 files):
- foods-1493214-supplementary.pdf
